# Supplementary material for: Occurrence and Antimicrobial Resistance of Acinetobacter spp. in Processing Environments of Slaughterhouses and Meat Processing Facilities
Source: Foods. 2026 Apr 5;15(7):1243. doi: 10.3390/foods15071243 (PMC13074205; doi:10.3390/foods15071243)
Supplement: Supplementary file 1 [file foods-15-01243-s001.zip]

Archive with 1 entries (1 files):
- foods-4193371-supplementary.pdf
